# Supplementary material for: Tanshinone IIA Attenuates Pulmonary Fibrosis via Dual Inhibition of JNK and Smad Signaling
Source: Antioxidants (Basel). 2026 Jul 2;15(7):836. doi: 10.3390/antiox15070836 (PMC13405772; doi:10.3390/antiox15070836)
Supplement: Supplementary file 1 [file antioxidants-15-00836-s001.zip]

Archive with 1 entries (1 files):
- antioxidants-4326614-supplementary.pdf
